# Supplementary material for: The Effects of Peer Competition-Induced Anxiety on Massive Open Online Course Learning: The Mediating Role of the Behavioral Inhibition System
Source: Behav Sci (Basel). 2024 Apr 14;14(4):324. doi: 10.3390/bs14040324 (PMC11047602; doi:10.3390/bs14040324)
Supplement: Supplementary file 1 [file behavsci-14-00324-s001.zip]

Archive with 1 entries (1 files):
- behavsci-2901234-supplementary.pdf
